# Supplementary material for: Human In Vivo Cardiac Magnetic Resonance Imaging at 7 T: Feasibility, Applications, and Current Limitations—A Systematic Review
Source: Diagnostics (Basel). 2026 Mar 22;16(6):937. doi: 10.3390/diagnostics16060937 (PMC13025201; doi:10.3390/diagnostics16060937)
Supplement: Supplementary file 1 [file diagnostics-16-00937-s001.zip]

Archive with 3 entries (3 files):
- Supplementary File S1 .xlsx
- supplemetary File S2.pdf
- Supplemetary File S3-PRISMA 2020 Checklist.pdf
