# Supplementary material for: Human In Vivo Cardiac Magnetic Resonance Imaging at 7 T: Feasibility, Applications, and Current Limitations—A Systematic Review
Source: Diagnostics (Basel). 2026 Mar 22;16(6):937. doi: 10.3390/diagnostics16060937 (PMC13025201; doi:10.3390/diagnostics16060937)
Supplement: Supplementary file 1 [file diagnostics-16-00937-s001.zip › Supplementary File S1 .xlsx]

## Sheet: Study characteristics
Study ID	First author et al.	Year	Country	Journal	Study design	Sample Size	Population (Healthy / Disease type)	7T MRI Application (Cine / Mapping / Flow / MRS / Angiography / Perfusion / Other)	Comparator	Feasibility / image quality	Vendor	RF Coil / pTx	Safety Events	Technical limitations
https://doi.org/10.1148/radiol.100615	Saskia G et al.	2010	Netherlands	Radiology	Prospective feasibility study	10	Healthy volunteers	Angiography	3T	Cine images successfully acquired at 7T with analysable image quality	Philips Achieva	Custom-built single-channel transmit/receive cardiac RF coil	Minor transient symptoms reported (vertigo during table motion); no serious adverse events	Shallow contrast between myocardium and left ventricular blood pool at 7 T; B1 field and coil sensitivity limitations caused signal drop-off in regions distant from the surface transmit–receive coil; limited RF penetration hindered visualization of parts of the left coronary system; SAR constraints precluded the use of standard T2-preparation.
https://doi.org/10.1002/mrm.24548	Rodgers et al.	2012	United States	Magnetic Resonance in Medicine	Prospective feasibility study	6	Healthy volunteers	Mapping - specifically myocardial T1 mapping	1.5T and 3T	Myocardial T1 maps acquired; image quality affected by breath-hold duration	Siemens whole body 7T system	Custom RF coil; 16-channel transmission with B1⁺ shimming (pTx)	NR	Reduced inversion pulse efficiency at 7 T compared with 3 T required careful optimization.
https://doi.org/10.1002/mrm.22168	Saska G et al.	2009	Netherlands	Magnetic Resonance in Medicine	Prospective feasibility study	10	Healthy volunteers	Angiography	None	Coronary images acquired with clear vessel depiction; image quality comparable across field strengths	Philips Achieva	Custom-built 13-cm diameter RF coil; single-channel transmit/receive	No adverse events reported	Standard T2 preparation was not feasible at 7 T because of SAR constraints, requiring alternative approaches for coronary visualization. Navigator failure due to insufficient SNR occurred in one subject, and signal drop-off limited left main coronary artery analysis to 6 of 9 datasets. Magnetohydrodynamic effects at 7 T resulted in artificial T-wave augmentation, complicating ECG-based cardiac ga…
https://doi.org/10.1016/j.ejro.2018.08.008	Goebel et al.	2018	Germany	European Journal of Radiology	Prospective feasibility study	11	Healthy volunteers	Morphologic imaging of the aortic valve (planimetry)	1.5T and 3T	Aortic valve images successfully acquired with adequate tissue contrast	Siemens MAGNETOM 7T	custom-built 8-channel transmit RF coil	Minor transient symptoms reported (temporary dizziness); no serious adverse events	The higher resonance frequency at 7 T (300 MHz) and shorter RF wavelength resulted in increased B1 field inhomogeneity, while enhanced magnetohydrodynamic effects led to ECG T-wave elevation, impairing reliable cardiac gating.
https://doi.org/10.1002/nbm.1708	Suttie et al.	2011	UK	NMR in Biomedicine	Prospective feasibility study	10	Healthy volunteers	Cine	1.5T and 3T	All acquired datasets suitable for subsequent analysis	Siemens MAGNETOM 7T	16-element transverse electromagnetic (TEM) transceiver array with B1⁺ shimming (pTx)	Minor transient symptoms reported (dizziness, metallic taste, localized skin redness); no serious adverse events	Scan times were substantially longer at 7 T compared with 1.5 T and 3 T due to coil tuning, matching, and shimming; pronounced magnetohydrodynamic effects caused ECG R-wave distortion; and correction of B0 and B1 inhomogeneity was required.
https://doi.org/10.1097/RLI.0b013e31826dc174	Kröner et al.	2012	Netherlands	Investigative radiology	Prospective feasibility study	18	Healthy volunteers	7T vessel wall imaging	3T	Carotid vessel wall images acquired with adequate delineation of lumen and wall	Philips Achieva	Custom-built single-channel 15-cm diameter surface transmit/receive RF coil	NR	Vessel wall morphology was evaluated only in healthy volunteers without significant plaques or flow limitation, precluding assessment of atherosclerotic disease; analysis was restricted to limited carotid segments with distal regions not evaluated, and interindividual variability in carotid morphology was not addressed.
https://doi.org/10.3389/fcvm.2023.1068390	Schreiber et al.	2023	Germany	Frontiers in Cardiovascular Medicine	Translational feasibility study	NR	Healthy volunteers	Cine and Flow	None	High-resolution cardiac images obtained, dependent on RF coil configuration	Siemens MAGNETOM Terra	Custom-built 8-transmit / 16-receive cardiac RF coil with B1⁺ shimming capability (pTx)	NR	B0/B1 inhomogeneity, SAR limitations, and ECG gating issues persisted at 7 T.
https://doi.org/10.1002/jmri.25164	Schmitter et al.	2016	Germany	Journal of Magnetic Resonance Imaging	Prospective feasibility study	8	Healthy volunteers	4D Flow MRI	None	Image acquisition successful, though not all scans completed in all subjects	Siemens MAGNETOM 7T	16-channel transmit/receive body coil array (anterior and posterior arrays)	NR	Imperfect ECG triggering at 7 T caused replication artifacts and false triggers affecting aortic flow; small sample size and long scan times may limit applicability in diseased patients.
https://doi.org/10.1002/nbm.4813	Clarke et al.	2022	UK	NMR in Biomedicine	Prospective feasibility study	5	Healthy volunteers	Magnetic Resonance Spectroscopic Imaging for metabolic assessment	None	Cardiac 31P-MRS data acquired with sufficient spectral quality	Siemens MAGNETOM 7T Plus	Dedicated cardiac RF coil (pTx not specified)	NR	Low-rank denoising suggested residual noise in high-speed acquisitions.
https://doi.org/10.1002/mrm.30072	Aigner et al.	2024	Germany	Magnetic Resonance in Medicine	Prospective feasibility study	29	Healthy volunteers	Pulse sequence design	None	Uniform flip-angle distribution achieved across the heart using broadband RF pulses	Siemens MAGNETOM 7T	Commercial 32-element body coil array operated in 8-transmit parallel transmission (pTx) mode	NR	Inhomogeneous B1⁺ excitation and lack of absolute B1 information constrained precise flip-angle quantification.
https://doi.org/10.1002/mrm.27593	Rapacchi et al.	2018	France	Magnetic Resonance in Medicine	Prospective feasibility study	10	Healthy volunteers	Cine	None	Accelerated multi-slice cine imaging at 7T achieved with analysable image quality.	Siemens Magnetom 7T	32-receive / 8-transmit channel RF coil; transmit channels phase-combined for cardiac imaging	NR	NR
https://doi.org/10.1016/j.jmr.2009.06.014	Versluis et al.	2009	Netherlands	Journal of Magnetic Resonance	Prospective feasibility study	NR	Healthy human volunteers	Cine cardiac imaging (functional); High-resolution coronary artery imaging (morphological); Navigator-gated cardiac MRA	None	Cardiac chambers visualized with sufficient spatial resolution for analysis	Philips Achieva 7 T whole-body system	Custom-built quadrature loop/butterfly transmit–receive RF coil; single-channel transmission (no pTx)	No adverse events reported	Intrinsic B1 signal decay limited deep tissue excitation; balanced SSFP was not feasible at 7 T; cine imaging required multiple breath-holds; and SAR constraints required further modeling.
https://doi.org/10.1016/j.mri.2015.06.012	Resetar et al.	2015	Germany	Magnetic Resonance Imaging	Prospective feasibility study	3	healthy volunteers	CINE	None	Overall cardiac image quality adequate for evaluation	Siemens MAGNETOM 7 T	Double-resonant 23Na/1H quadrature birdcage coil (phantom); custom-built 4-channel 23Na transceiver array for in vivo imaging	NR	High undersampling increased artifacts, sodium images were dominated by rib cartilage signal, spatial resolution was SNR-limited, and acoustic gating was required due to ECG distortion at 7 T.
https://doi.org/10.1002/mrm.29183	Aigner et al.	2022	Germany	Magnetic Resonance in Medicine	Prospective feasibility study	46	Healthy volunteers	3D GRE cardiac imaging	None	Free-breathing 3D cardiac images acquired without major motion artifacts	Siemens MAGNETOM 7 T	32-element RF body array operated in 8Tx/32Rx mode with parallel transmission (pTx)	NR	Respiratory motion caused B1⁺ variability and image blurring; tailored RF pulses were respiration-sensitive, leading to flip-angle inhomogeneity and dropouts, and required prolonged calibration.
https://doi.org/10.1002/mrm.30495	Sanchez Alarcon et al.	2025	Germany	Magnetic Resonance in Medicine	Prospective longitudinal feasibility study	6	Healthy volunteers	Parallel transmission excitation optimization.	None	Improved signal homogeneity achieved following RF optimization	Siemens 7 T MRI system	32-element pTx-capable RF body array operated in 8Tx/32Rx mode	NR	RF shimming relied largely on simulations without full experimental validation, coil efficiency was limited, only relative B1⁺ maps were available, and subject numbers were small.
https://doi.org/10.1002/mrm.29510	Krueger et al.	2022	Germany	Magnetic Resonance in Medicine	Prospective feasibility study	44	Healthy volunteers	B1+ mapping / RF calibration	None	B1+ maps acquired with acceptable correspondence to predicted distributions	Siemens 7 T whole-body MRI system	8-channel transmit RF array with commercial 32-element receive array	NR	Neural network reconstruction introduced smoothing of sharp phase transitions with localized magnitude errors near the chest, and slice coverage was limited.
https://doi.org/10.1002/mrm.22529	Brandts et al.	2010	Netherlands	Magnetic Resonance in Medicine	Prospective feasibility study	10	Healthy volunteers	Cine + VE MRI	1.5T	Quantitative images acquired with sufficient quality for analysis	Philips Achieva 7 T whole-body system	Custom-built 13-cm quadrature double-loop transmit/receive surface RF coil	No adverse events reported	RF and field inhomogeneity, SAR constraints, and imperfect temporal and ECG resolution limited image quality, with additional constraints from small sample size and healthy-only cohorts.
https://doi.org/10.2174/157340311795677743	den Hartog et al.	2011	United States	Current Cardiology Reviews	Prospective observational protocol study	30	Patients with significant carotid artery stenosis, scheduled to undergo carotid endarterectomy (CEA)	High Resolution Morphological MRI	None	Study protocol describing high-resolution carotid plaque and brain imaging at 7T	Siemens MAGNETOM 7 T whole-body system	8-channel strip-line transverse electromagnetic (TEM) transmit/receive RF coil array (pTx not specified)	NR	NR
https://doi.org/10.1002/mrm.25262	Tao et al.	2014	UK	Magnetic Resonance in Medicine	Prospective feasibility study	8	Healthy volunteers	Perfusion (first-pass myocardial perfusion imaging)	3T	First-pass perfusion images acquired with acceptable myocardial uniformity	Siemens MAGNETOM 7 T	8-channel strip-line TEM transceiver RF coil with B1+ shimming (pTx)	NR	Pronounced B0/B1 inhomogeneity and SAR-limited RF power at 7 T constrained imaging to single slices, with multislice acquisitions limited by energy constraints.
https://doi.org/10.1371/journal.pone.0252797	Reiter et al.	2021	Germany	PLOS ONE	Prospective feasibility study	72	Healthy Volunteers	Cine + Aortic Flow quantification	None	Most myocardial segments evaluable; limited non-diagnostic regions	Siemens MAGNETOM Terra 7 T	1-transmit / 16-receive thorax RF coil (no pTx)	One scan aborted due to claustrophobia; minor transient symptoms reported; no serious adverse events	Systolic motion and flow artifacts degraded basal inferolateral segments, with additional limitations from B1⁺ inhomogeneity, SAR-limited flip angles, and magnetohydrodynamic ECG distortion.
https://doi.org/10.1002/mrm.26312	Huelnhagen et al.	2016	Germany	Magnetic Resonance in Medicine	Prospective feasibility study	10	Healthy Volunteers	Cine T2* mapping	None	High-resolution cine images acquired using multi-echo GRE techniques	Siemens MAGNETOM 7 T whole-body system	16-channel transceiver cardiac RF coil	NR	Single-transmit operation without pTx resulted in B1⁺ inhomogeneity, required multiple breath-holds, and was sensitive to lung–heart susceptibility, with SAR constraints limiting multi-echo GRE imaging.
https://doi.org/10.1002/mrm.29144	Dietrich et al.	2022	Germany	Magnetic Resonance in Medicine	Prospective feasibility study	11	Healthy Volunteers	Fat-water imaging (FW); respiratory motion–compensated 3D triple-echo GRE	None	Fat–water images acquired with motion correction applied	Siemens MAGNETOM 7 T	32-channel thorax transceiver RF array (8Tx/32Rx) with parallel transmission (pTx)	NR	Residual B1⁺ inhomogeneity, flip-angle variation, ECG gating issues, and minor systolic flow artifacts were present, with additional preparation time required because of SAR and calibration constraints.
https://doi.org/10.1002/mrm.24903	Graessl et al.	2013	Germany	Magnetic Resonance in Medicine	Prospective feasibility study	8	Healthy Volunteers	Cine; T2* mapping; Fat–water separated imaging	3T	Consistent myocardial signal obtained across all subjects	Siemens 7 T whole-body MRI system	Modular 32-channel transmit/receive loop RF array (pTx-capable)	No adverse events reported	Improved B1⁺ homogeneity required reduced transmit efficiency, while high acceleration increased noise and CP-like modes produced signal voids in the cardiac region.
https://doi.org/10.1002/mrm.30426	Ruck et al.	2025	Germany	Magnetic Resonance in Medicine	Prospective feasibility study	4	Healthy Volunteers	Interleaved dual-nuclear (²³Na/¹H) cardiac imaging with ¹H pTx for quantitative sodium mapping and anatomical reference.	None	Multinuclear cardiac images acquired with adequate signal localization	Siemens MAGNETOM Terra.X 7 T	Combined 23Na volume RF coil and dual 1H RF arrays (each 4Tx/8Rx) with parallel transmission	No adverse events reported	Reduced ²³Na B1⁺ homogeneity with peripheral field drop-off, increased SAR from additional ¹H pulses, required deactivation of vendor B0 compensation, and motion artifacts from free breathing without cardiac gating were observed.
https://doi.org/10.1002/mrm.21895	Snyder et al.	2008	United States	Magnetic Resonance in Medicine	Prospective feasibility study	6	Healthy volunteers	Cine (FLASH), TSE imaging	None	Cine images acquired with acceptable RF homogeneity	7 T MRI system with Siemens console	Custom-built 8-channel TEM transceiver RF coil with B1+ shimming	Minor transient symptoms reported (sleepiness, metallic taste, thermal sensations); all subjects tolerated examination	B1⁺ inhomogeneity caused posterior wall signal loss, shimming was limited to single slices with long setup times, and ECG gating was affected by magnetohydrodynamic effects.
https://doi.org/10.1097/RLI.0000000000000044	Fischer et al.	2014	Germany	Investigative Radiology	Prospective feasibility study	7	Peripheral Arterial Occlusive Disease	Angiography of the lower extremities	1.5T	Non-contrast angiographic images acquired with clear arterial delineation	Siemens MAGNETOM 7 T	Custom-built 16-channel transmit/receive microstrip RF array with RF shimming	Well tolerated; no serious adverse events	Limited coil aperture caused incomplete iliac coverage, with B1 inhomogeneity and RF interference in the thigh; long multi-station acquisitions and unreliable ECG gating required phonocardiogram triggering, and coil transmit power was limited.
https://doi.org/10.1002/mrm.27951	Wenz et al.	2019	Germany	Magnetic Resonance in Medicine	Prospective feasibility study	7	Healthy volunteers	³⁹K MRI of myocardium; ¹H CINE MRI used for anatomical reference	None	Potassium signal detected in myocardium with anatomical reference images	Siemens MAGNETOM 7 T	Custom-built 39K/1H RF coil with CP-mode shimming	NR	Low intrinsic SNR of ³⁹K required prolonged acquisitions, precluded simultaneous ³⁹K/¹H imaging, and limited reliable flip-angle calibration.
https://doi.org/10.1002/mrm.28450	Wiesemann et al.	2020	Germany	Magnetic Resonance in Medicine	Prospective feasibility study	10	Healthy volunteers	7T 4D flow MRI for quantitative assessment of aortic hemodynamics — including flow volumes, peak velocity, and wall shear stress (WSS)	1.5T and 3T	Majority of vascular segments evaluable; limited coverage in some regions	Siemens MAGNETOM 7 T	Local single-channel transmit RF coil with 16-channel receive cardiac array	NR	Navigator failure reduced scan efficiency at 7 T, with additional limitations from B1⁺ inhomogeneity, low flip angles, unreliable ECG gating requiring acoustic triggering, prolonged scan times, and positioning challenges.
https://doi.org/10.1002/mrm.24922	Rodgers et al.	2013	UK	Magnetic Resonance in Medicine	Prospective feasibility study	15	Healthy volunteers	³¹P Magnetic Resonance Spectroscopy (MRS)	3T	Quantifiable cardiac 31P-MRS data acquired at 7T	Siemens MAGNETOM 7 T	Custom-built transmit/receive loop RF coils (single-channel transmission; no pTx)	NR	Suboptimal B0 shimming increased linewidths at 7 T, while B1⁺ inhomogeneity, limited transmit power, small coil size, and lack of cardiac gating contributed to variable SNR and motion-related spectral broadening.
https://doi.org/10.1371/journal.pone.0052324	Hezel et al.	2012	Germany	PLOS ONE	Prospective feasibility study	8	Healthy volunteers	T2* mapping; CINE T2* mapping	None	Myocardial T2* imaging performed with analysable maps using tailored shimming and acquisition strategies.	Siemens MAGNETOM 7 T	16-channel transmit/receive cardiac RF array with parallel transmission (pTx)	NR	Susceptibility-related signal voids, residual B0 gradients at the fat–lung interface, and B1⁺ inhomogeneity required tailored shimming and pTx shaping, with an inherent SNR–slice thickness trade-off.
https://doi.org/10.4329/wjr.v9.i2.79	Pruzan et al.	2017	United States	World Journal of Radiology	Prospective feasibility study	4	Healthy volunteers	angiography; T2-SPACE; TOF	3T	Peripheral arterial vessel wall imaging achieved with analysable image quality at 7T	Siemens MAGNETOM 7 T	Custom-built 8-channel transmit/receive carotid RF coil	NR	Vessel wall delineation showed minor variability, with small sample size, lack of a diseased cohort, and need for regional warming limiting interpretation.
https://doi.org/10.1002/mrm.24856	Meloni et al.	2013	Netherlands	Magnetic Resonance in Medicine	Prospective feasibility study	10	Healthy volunteers	Myocardial T2*/R2* mapping	1.5T and 3T	Multi-view cardiac images successfully obtained	Siemens MAGNETOM 7 T	16-element transmit/receive RF coil array	NR	NR
https://doi.org/10.1016/j.ejrad.2011.08.002	Gräßl et al.	2013	Germany	European Journal of Radiology	Prospective feasibility study	10	Healthy volunteers	Cine	None	Cardiac cine images acquired with analysable image quality using a dedicated 8-channel transceiver coil at 7T.	Siemens MAGNETOM 7 T	Custom-built 8-channel cardiac transceiver surface RF coil (no subject-specific pTx)	No adverse events reported	B1⁺ calibration was validated only in low-BMI healthy volunteers, limiting generalizability across body geometries.
https://doi.org/10.1186/1532-429X-15-S1-W2	Graessl et al.	2013	Germany	Journal of Cardiovascular Magnetic Resonance	Prospective feasibility study	3	Healthy volunteers	Cine	None	Modular multi-channel RF coil enabled acquisition of analysable cardiac cine images at 7T	Siemens MAGNETOM 7 T	Modular 32-channel transmit/receive cardiac RF array	No adverse events reported	The small sample size limited generalizability, and RF amplifier output restricted to 30 W to comply with IEC SAR standards constrained achievable flip angles and RF flexibility.
https://doi.org/10.1002/mrm.25512	Schmitter et al.	2014	Germany	Magnetic Resonance in Medicine	Prospective feasibility study	5	Healthy volunteers	Cine	None	Image quality maintained using respiration-robust RF pulse designs	Siemens MAGNETOM 7 T	Prototype 16-channel parallel transmission (pTx) system with 16-channel Tx/Rx body coil	No adverse events reported	No explicit artifacts were reported; however, respiration-induced variability in B1⁺ profiles led to excitation inhomogeneity.
https://doi.org/10.1002/jmri.22451	Dieringer et al.	2011	Germany	Journal of Magnetic Resonance Imaging	Prospective feasibility study	9	Healthy volunteers	Cine	None	Adequate blood–myocardium contrast achieved for cine imaging	Siemens 7 T whole-body MRI system	Transmit RF array with four transmit channels available; operated in single-channel transmission mode (no pTx) using a TX array with combined coil elements	No adverse events reported	Applicability of the technique may be limited across diverse patient body geometries.
https://doi.org/10.1002/mrm.28822	Ankenbrand et al.	2021	Germany	Magnetic Resonance in Medicine	Prospective feasibility study	22	Healthy volunteers	Cine	1.5T and 3T	7T cardiac cine images were suitable for automated segmentation analysis.	Siemens MAGNETOM Terra 7 T whole-body MRI system	1-transmit / 16-receive thorax RF coil; no pTx	NR	NR
https://doi.org/10.1002/mrm.26357	Clarke et al.	2016	Germany	Magnetic Resonance in Medicine	Prospective feasibility study	10	Healthy volunteers	MRS with phosphate 31	3T	Cardiac spectra acquired with acceptable localization and spectral quality	Siemens MAGNETOM 7 T	Dual 10-cm loop RF coils (1H and 31P)	NR	B1⁺ inhomogeneity limited analysis to a single voxel; measured phosphocreatine values were higher than reported in the literature, and blood/NADH signal contamination (~10–20%) was not corrected.
https://doi.org/10.1371/journal.pone.0229933	Bashir et al.	2020	Germany	PLOS ONE	Prospective feasibility study	7	Healthy volunteers	MRS with phosphate 31	None	Spatial localization improved using optimized sequence design	Siemens MAGNETOM 7 T	Double-tuned 1H/31P transmit/receive surface RF coil (Rapid Biomedical)	No adverse events reported	NR
https://doi.org/10.1002/mrm.27703	Lott et al.	2019	Germany	Magnetic Resonance in Medicine	Prospective feasibility study	4	Healthy volunteers	MRI with sodium 23	3T	Sodium images acquired with retrospective cardiac and respiratory gating	Siemens MAGNETOM 7 T	Oval 23Na transmit/receive birdcage RF coil	NR	Partial volume correction accuracy depended on assumed T1 and T2 relaxation times, which are not well established for myocardial and blood ²³Na at 7 T, potentially introducing small errors in corrected myocardial tissue sodium concentration values.
https://doi.org/10.1007/s00330-012-2487-1	Winter et al.	2012	Germany	European Radiology	Prospective feasibility study	10	Healthy volunteers	Cine	None	Blood–myocardium contrast sufficient for structural assessment	Siemens MAGNETOM 7 T	Multi-coil setup: 4-channel, 8-channel, and 16-channel transmit/receive RF coils	No adverse events reported	Simulations provided limited insight into local SAR distributions, as transmitted RF fields and resulting SAR at 7 T vary substantially with subject anatomy and coil positioning.
https://doi.org/10.3791/55853	Stäb et al.	2019	Australia	Journal of Visualized Medicine	Prospective feasibility study	NR	Healthy volunteers	Cine	1.5 T and 3 T	Image quality comparable to lower field strengths despite RF non-uniformity	Siemens MAGNETOM 7 T	Dual-array 32-channel transmit/receive cardiac RF coil (anterior + posterior)	No adverse events reported	RF field inhomogeneity, SAR constraints, ECG triggering distortion from magnetohydrodynamic effects, complex coil setup due to the absence of a body coil, and lack of direct validation against 1.5 T or 3 T were key limitations.
https://doi.org/10.1002/mrm.24935	Schmitter et al.	2013	Germany	Magnetic Resonance in Medicine	Prospective feasibility study	5	Healthy volunteers	Cine	None	Stable image quality observed across cardiac phases	Siemens MAGNETOM 7 T	16-channel parallel transmission (pTx) RF system with two 8-channel transceiver arrays	No adverse events reported	Motion and blood flow complicated B1⁺ and B0 mapping, calibration was limited to short breath-holds without flow compensation resulting in mild left ventricular signal loss, and suboptimal coil geometry reduced efficiency of inferior elements.
https://doi.org/10.1002/mrm.27038	Jaeschke et al.	2017	Germany	Magnetic Resonance in Medicine	Prospective feasibility study	8	Healthy volunteers	Cine	None	Retrospectively gated cine images reconstructed with acceptable quality	Siemens MAGNETOM 7 T (VB17 platform)	8-channel TEM transmit/receive RF coil with parallel transmission (pTx)	NR	Sensitivity decreased at heart rates above 80 bpm with weakest detection of atrial contraction; gating was less stable during free breathing, and accuracy depended on B1⁺ shim configuration and coil hardware condition.
https://doi.org/10.4329/wjr.v12.i10.231	Ibrahim et al.	2020	United States	World Journal of Radiology	Prospective feasibility study	12	Healthy volunteers	Cine	1.5T and 3T	Improved signal uniformity achieved using dielectric padding	GE MR950 7 T system	32-channel transmit/receive RF coil array	NR	No explicit technical limitations or artifacts were reported, although minor potential issues included B1⁺ inhomogeneity, ECG noise, and signal nulling associated with improper dielectric pad placement.
https://doi.org/10.1007/s00330-010-1888-2	von Knobelsdorff-Brenkenhoff et al.	2010	Germany	European Radiology	Prospective feasibility study	9	Healthy volunteers	FGRE cine	1.5T	Adequate image contrast achieved following RF calibration	Siemens 7 T whole-body MRI system	Four-channel transmit/receive RF coil setup (two anterior and two posterior Tx/Rx elements) with RF phase adjustment for B1⁺ shimming (parallel transmission–style operation)	Minor transient symptoms reported (metallic taste, vertigo, thermal sensations); no serious adverse events	Imaging parameters at 1.5 T followed standard protocols, whereas parameters at 7 T were field-specific; the study was further limited by a small, male-only cohort.
https://doi.org/10.1002/mrm.28952	Aigner et al.	2021	Germany	Magnetic Resonance in Medicine	Prospective feasibility study	28	Healthy volunteers	3D B1+ mapping; 3D GRE	None	Tailored RF pulse designs produced usable cardiac images	Siemens MAGNETOM 7 T	8-transmit / 32-receive RF coil array	NR	Body mass index distribution was skewed toward lower values, and greater robustness would be expected with larger and more heterogeneous cohorts.
https://doi.org/10.1002/mrm.28423	Hock et al.	2020	Germany	Magnetic Resonance in Medicine	Prospective feasibility study	11	Healthy volunteers	MGE	None	Improved B0 homogeneity achieved within the cardiac region	Siemens MAGNETOM 7 T	1-transmit / 16-receive RF coil array	NR	Hardware limitations of the spherical harmonic shimming system resulted in residual field inhomogeneities; CPSS was simulated without dynamic shimming, complete correction of subject-specific currents was not achievable, and acquisitions were limited to transverse slices.
https://doi.org/10.1186/1532-429X-15-23	von Knobelsdorff-Brenkenhoff et al.	2013	Germany	Journal of Cardiovascular Magnetic Resonance	Prospective feasibility study	9	Healthy volunteers	FGRE cine	1.5 T	Diagnostic-quality cardiac images obtained in standard imaging planes	Siemens 7 T whole-body MRI system	Custom-built 16-channel transmit/receive cardiac RF coil array	NR	Signal-to-noise ratio and blood–myocardium contrast-to-noise ratio were not reported.
https://doi.org/10.1002/mrm.25317	Hess et al.	2014	Germany	Magnetic Resonance in Medicine	Prospective feasibility study	6	Healthy volunteers	non-CE and CE 4D flow	1.5T and 3T	Flow images acquired with sufficient signal for analysis	Siemens 7 T research MRI system	8-channel strip-line transmit/receive RF coil with phase-only B1+ shimming	No adverse events reported	Flip angles were reduced due to SAR constraints, SNR varied because of coil sensitivity profile variations, and RF spoiling was not used at 7 T.
https://doi.org/10.1002/mrm.26576	Valkovic et al.	2016	Germany	Magnetic Resonance in Medicine	Prospective feasibility study	9	Healthy volunteers	Cine FLASH; 3D 31P UTE-CSI	None	Cardiac spectra acquired without significant contamination	Siemens 7 T whole-body MRI system	Dual-tuned ³¹P/¹H quadrature transmit/receive surface RF coil (two 15-cm ³¹P loops with overlap decoupling and one 10-cm ¹H loop); single-channel transmission (no pTx)	NR	Overall acquisition times were prolonged due to long repetition times required to meet SAR limits; a small residual PCr signal was present in one dataset with excitation targeted at 2,3-DPG, and the absence of cardiac gating may have allowed cardiac motion to affect data quality.
https://doi.org/10.1002/mrm.30185	Egger et al.	2024	Germany	Magnetic Resonance in Medicine	Prospective feasibility study	35	Healthy volunteers	3D B1+ maps with series of GRE	None	Improved signal homogeneity observed following RF optimization	Siemens MAGNETOM Terra 7 T	8Tx/16Rx RF coil array	NR	Noise-like undersampling artifacts resulted from a reduced number of measured projections.
https://doi.org/10.1002/mrm.28885	Eigentler et al.	2021	Germany	Magnetic Resonance in Medicine	Prospective feasibility study	7	Healthy volunteers	B1+ efficiency mapping; 2D cine FLASH; assessment of spatial resolution enhancement; parallel imaging	None	High-resolution anatomical details visualized	Siemens MAGNETOM 7 T	32-channel RF coil array with parallel transmission	NR	Transmit efficiency was reduced by hardware losses; antenna geometry required a compromise between B1⁺ efficiency and inter-element decoupling, with degraded performance at higher GRAPPA acceleration factors.
https://doi.org/10.1002/mrm.25840	Oezerdem et al.	2015	Germany	Magnetic Resonance in Medicine	Prospective feasibility study	9	Healthy volunteers	2D cine FLASH	None	Accelerated imaging strategies produced analysable images	Siemens 7 T MRI system	16-channel pTx RF array compared with 32-channel transceiver array	No discomfort reported	Use of deionized D₂O increased system load and contributed to pronounced RF losses at higher frequencies, with approximately 3.5 dB hardware loss in the RF chain.
https://doi.org/10.3390/tomography7030029	Hamilton-Craig et al.	2021	Germany	Tomography	Prospective feasibility study	10	Healthy volunteers	Cine GRE FLASH; 2D phase contrast flow	None	Overall image quality rated as good by qualitative assessment	Siemens 7 T research MRI system	8Tx/32Rx RF coil array	NR	Mild gating artifacts occurred in subjects with poor breath-holding or ventricular ectopy, and local RF field inhomogeneities caused minor image quality degradation in some cases; balanced SSFP could not be used because of SAR constraints, and B1⁺ shimming was not performed.
https://doi.org/10.1371/journal.pone.0148066	Prothmann et al.	2016	Germany	PLOS ONE	Prospective feasibility study	26	13 hypertrophic cardiomyopathy patients and 13 healthy volunteers	Cine imaging (high-resolution 2D CINE FGRE)	1.5T and 3T	All scans completed successfully with analysable image quality	Siemens MAGNETOM 7T	16-channel transceiver RF coil with acoustic cardiac triggering	Minor transient symptoms reported; no serious adverse events	Mild artifacts occurred in several cases, with incomplete left ventricular coverage due to scan-time constraints and no 3D cine imaging performed.
https://doi.org/10.1038/s41598-018-22439-x	Huelnhagen et al.	2018	Germany	Scientific Reports	Prospective feasibility study	12	6 healthy volunteers; 6 with hypertrophic cardiomyopathy	Cine T2* mapping (2D multi-echo GRE)	1.5T and 3T	All scans completed; good image quality; breath-hold tolerated	Siemens MAGNETOM 7T	16-channel transceiver RF coil; pTx not reported	None reported	Small sample size; septum-focused analysis; limited spatial coverage; motion sensitivity; advanced B0 shimming required
https://doi.org/10.1002/jmri.70130	Hickstein et al.	2025	Germany	Journal of Magnetic Resonance Imaging	Prospective feasilbilty study	16	Healthy volunteers	BH cine (bSSFP at 1.5/3T; FLASH at 7T) + non-BH cine + 4D flow	1.5T and 3T	ECG similarity to baseline decreased with increasing field strength; cine image quality at 7T was frequently limited by gating artifacts but acquisitions were generally achievable.	Siemens Healthineers MAGNETOM 7T	NR	4 scans failed completely due to insufficient gating (0.2% of 1536); other exclusions due to ECG-file corruption/extraction failure/transfer issues	At 7T, no vendor tool for ECG extraction—manual physiologging + manual R-peak annotation required; small sample (n=16) and healthy-only cohort; subjective IQ assessed only for cine (not 4D) due to scan duration constraints; breath-hold cine duration shorter than non-breath-hold (may affect comparisons)
https://doi.org/10.1097/RLI.0b013e3181b4c15e	Frauenrath et al.	2009	Germany	Investigative Radiology	Prospective feasibility study	17	Healthy volunteers	Cardiac gating (acoustic “MR-stethoscope”) enabling black-blood cardiac imaging, 2D cine SSFP, 3D phase-contrast MR angiography (3D PC-MRA), myocardial T2* mapping	1.5T and 3T	Cardiac images acquired with analysable image quality across 1.5T, 3T, and 7T using acoustic gating; ECG-based acquisitions showed increased artifacts at higher field strengths.	Philips Achieva 7T	7T 16ch phased array receive + dedicated brain Tx coil; pTx not reported	None reported	Extra hardware required (acoustic sensor + processing unit; filtering needed to suppress gradient acoustic noise); latency between ECG R-wave and first heart tone trigger ~29.65±4.43 ms (must be compensated for prospective gating); swallowing could cause trigger detection failure (also affects ECG); healthy-volunteer feasibility only (needs validation in patients)
https://doi.org/10.1186/1532-429X-12-67	Frauenrath et al.	2010	Germany	Journal of Cardiovascular Magnetic Resonance	Prospective feasilbilty study	9	Healthy volunteers	7T cine (2D FLASH CINE)	None	ACT cine images acquired with analysable image quality and fewer motion artifacts than ECG; ECG frequently mis-triggered at 7T (up to 30% failure) while ACT/POX produced images free of cardiac motion artifacts.	Siemens MAGNETOM 7T	4-element Tx/Rx cardiac coil; pTx not reported	NR	Small healthy-volunteer pilot study; requires external ACT hardware and filtering to suppress gradient acoustic noise; POX showed trigger latency/jitter (~72 ms) which may limit temporal fidelity; respiratory motion could still degrade image quality
https://doi.org/10.1371/journal.pone.0086274	Johst et al.	2014	Germany	PLOS ONE	Prospective feasilbilty study	10	Healthy volunteers	Non-contrast MRA (lower extremity)	None	Non-enhanced lower-extremity MRA feasible at 7T using cardiac triggering and TIAMO; UGRE produced the best vessel depiction with only moderate artifacts, while non-triggered GRE showed severe flow artifacts and QISS suffered from B1 inhomogeneity and vessel blurring with poorer delineation in some stations.	Siemens MAGNETOM 7T	16-channel transmit/receive lower-extremity coil; pTx not reported	NR	B1 inhomogeneity required TIAMO and, in many volunteers, additional subject-specific shims based on B1+ maps (extra setup); cardiac triggering prolonged scan time and depended on heart rate (may require triggering every 2nd beat at higher HR); QISS could not implement TIAMO (vendor WIP) leading to visible B1 artifacts; limited vessel delineation in lowermost (feet) station in several volunteers
https://doi.org/10.1097/RLI.0000000000000047	Bizino et al.	2014	Netherlands	Investigative Radiology	Prospective feasilbilty study	24	Healthy volunteers	Coronary MRA (bright-blood 3D GRE, navigator-gated)	None	High-spatial-resolution bright-blood coronary MRA at 7T successfully acquired with improved vessel edge sharpness compared with low-resolution imaging; visible vessel length and diameter were comparable between sequences.	Philips Achieva 7T	Custom-built quadrature 2-element surface Tx/Rx coil (no pTx reported)	NR	Lower SNR/CNR with high-resolution protocol (trade-off for sharper vessel borders); scan duration dependent on navigator efficiency; limited volumetric coverage with 2-element surface Tx/Rx coil (authors note transmit arrays could improve image quality)
https://doi.org/10.1097/RLI.0000000000000044	Fischer et al.	2014	Germany	Investigative Radiology	Prospective feasilbilty study	7	Peripheral Arterial Occlusive Disease	Non-contrast-enhanced lower extremity MRA	1.5T	7T non-contrast MRA was successfully performed and well tolerated; produced homogeneous hyperintense arterial signal with near-total venous suppression and accurate arterial delineation proximal/distal to disease in analyzable segments; agreement with 1.5T ce-MRA on normal vs any stenosis, and high sensitivity/specificity for hemodynamically significant stenosis in included segments.	Siemens (Magnetom 7T)	Custom-built 16-channel transmit/receive body coil + AngioSURF table; 8-channel RF shimming system; TIAMO (CP+ and CP2+ plus dedicated TIAMO shims in mid-thigh)	None reported	Only 124/154 segments (80.5%) analyzable at 7T due to incomplete iliac/pelvic coverage in 4 patients (coil diameter too small); long exam time ~35 min (vs ~6 min at 1.5T ce-MRA) driven by gating, TIAMO, multistation manual table moves; limited eligibility (implants/stents, obesity/coil bore, claustrophobia); potential stenosis overestimation in some segments; challenges of homogeneous excitation/…
https://doi.org/10.1002/mrm.26005	Clarke et al.	2016	United Kingdom	Magnetic Resonance in Medicine	Prospective feasilbilty study	5	Healthy volunteers	Cardiac 31P-MRS with Bloch-Siegert B1+ (flip-angle) mapping using 3D CSI	None	Cardiac 31P Bloch-Siegert B1+ maps successfully acquired at 7T with sufficient spectral and spatial quality; strong correlation with reference methods in phantoms (r=0.90) and skeletal muscle (r=0.84); in vivo cardiac maps smoothly varying and physiologically plausible; PCr- and α-ATP–based maps correlated, confirming T1 insensitivity	Siemens (Magnetom 7T)	10-cm 31P transmit/receive surface loop coil (single-channel); no pTx	None reported	Long acquisition times inherent to 3D CSI; surface coil–related B1 inhomogeneity and intravoxel averaging; SAR and bandwidth constraints at 7T limit Bloch-Siegert pulse placement; voxel exclusion required due to low SNR or phase-wrap artifacts
https://doi.org/10.1002/mrm.26180	Schmitter et al.	2016	United States	Magnetic Resonance in Medicine	Prospective feasilbilty study	4	Healthy volunteers	Dynamic cine cardiac MRI	None	SMS cine cardiac imaging at 7T with 16-ch pTx was feasible in vivo (up to MB=3) with image quality comparable to single-band when using CAIPIRINHA and appropriate reconstruction; CAIPIRINHA reduced slice leakage; leakage varied across cardiac phases when using kernels from a single calibration phase and was stabilized by multiphase or multi-kernel strategies; combining SMS with in-plane GRAPPA wa…	Siemens 7T whole body MRI system	16-channel transceiver torso coil (8 anterior + 8 posterior) used for transmit/receive with pTx	None reported	Key limitations: separate breath-holds for calibration vs imaging (reduces net acceleration, potential mismatch); RF power/SAR constraints required longer pulses for higher MB; temporal leakage sensitivity to calibration phase (cardiac motion); blood saturation effects in MB; higher in-plane acceleration limited by coil encoding and CAIPIRINHA shift choices; gradient-echo cine used (not SSFP) and…

## Sheet: Methodological Quality Appraisa
Study ID	First author et al.	Year	Sample Size ≥10 (Yes/No)	Comparator Present (Yes/No)	Reproducibility Reported (ICC/CV/Test–Retest) (Yes/Partial/No)	Safety Reporting (Yes/Partial/No)	Blinded Image Analysis (Yes/Partial/No/NR)	Acquisition Transparency (High/Moderate/Limited)	Methodological Category
https://doi.org/10.1148/radiol.100615	Saskia G et al.	2010	Yes	Yes	No	Partial	NR	High	Comparative Feasibility Study
https://doi.org/10.1002/mrm.24548	Rodgers et al.	2012	No	Yes	Yes	Yes	No	High	Comparative Feasibility Study
https://doi.org/10.1002/mrm.22168	Saska G et al.	2009	Yes	No	No	Partial	NR	High	Exploratory Feasibility Study
https://doi.org/10.1016/j.ejro.2018.08.008	Goebel et al.	2018	Yes	Yes	Yes	Partial	No	High	Quantitative Validation Study
https://doi.org/10.1002/nbm.1708	Suttie et al.	2011	Yes	Yes	Yes	Yes	Partial	High	Quantitative Validation Study
https://doi.org/10.1097/RLI.0b013e31826dc174	Kröner et al.	2012	Yes	Yes	Yes	Partial	NR	High	Quantitative Validation Study
https://doi.org/10.3389/fcvm.2023.1068390	Schreiber et al.	2023	NR	No	NR	Partial	NR	High	Exploratory Feasibility Study
https://doi.org/10.1002/jmri.25164	Schmitter et al.	2016	No	No	Partial	Yes	NR	High	Exploratory Feasibility Study
https://doi.org/10.1002/nbm.4813	Clarke et al.	2022	No	No	No	No	Partial	High	Exploratory Feasibility Study
https://doi.org/10.1002/mrm.30072	Aigner et al.	2024	Yes	No	No	Yes	NR	High	Exploratory Feasibility Study
https://doi.org/10.1002/mrm.27593	Rapacchi et al.	2018	Yes	No	No	Yes	Partial	High	Exploratory Feasibility Study
https://doi.org/10.1016/j.jmr.2009.06.014	Versluis et al.	2009	NR	No	No	Partial	NR	High	Exploratory Feasibility Study
https://doi.org/10.1016/j.mri.2015.06.012	Resetar et al.	2015	No	No	No	No	NR	High	Exploratory Feasibility Study
https://doi.org/10.1002/mrm.29183	Aigner et al.	2022	Yes	No	No	Partial	NR	High	Exploratory Feasibility Study
https://doi.org/10.1002/mrm.30495	Sanchez Alarcon et al.	2025	No	No	Yes	Partial	NR	High	Exploratory Feasibility Study
https://doi.org/10.1002/mrm.29510	Krueger et al.	2022	Yes	No	NR	Partial	NR	High	Exploratory Feasibility Study
https://doi.org/10.1002/mrm.22529	Brandts et al.	2010	Yes	Yes	Yes	No	Partial	High	Quantitative Validation Study
https://doi.org/10.2174/157340311795677743	den Hartog et al.	2011	Yes	No	NR	Partial	Yes	Moderate	Exploratory Feasibility Study
https://doi.org/10.1002/mrm.25262	Tao et al.	2014	No	Yes	No	Yes	NR	High	Comparative Feasibility Study
https://doi.org/10.1371/journal.pone.0252797	Reiter et al.	2021	Yes	No	Yes	Yes	NR	High	Exploratory Feasibility Study
https://doi.org/10.1002/mrm.26312	Huelnhagen et al.	2016	Yes	No	No	Partial	NR	High	Exploratory Feasibility Study
https://doi.org/10.1002/mrm.29144	Dietrich et al.	2022	Yes	No	No	Partial	NR	High	Exploratory Feasibility Study
https://doi.org/10.1002/mrm.24903	Graessl et al.	2013	No	Yes	No	Partial	NR	High	Comparative Feasibility Study
https://doi.org/10.1002/mrm.30426	Ruck et al.	2025	No	No	Partial	Yes	NR	High	Exploratory Feasibility Study
https://doi.org/10.1002/mrm.21895	Snyder et al.	2008	No	No	No	Partial	NR	High	Exploratory Feasibility Study
https://doi.org/10.1097/RLI.0000000000000044	Fischer et al.	2014	No	Yes	No	Yes	Yes	High	Comparative Feasibility Study
https://doi.org/10.1002/mrm.27951	Wenz et al.	2019	No	No	No	Yes	NR	High	Exploratory Feasibility Study
https://doi.org/10.1002/mrm.28450	Wiesemann et al.	2020	Yes	Yes	Yes	Partial	Partial	High	Quantitative Validation Study
https://doi.org/10.1002/mrm.24922	Rodgers et al.	2013	Yes	Yes	Partial	Yes	NR	High	Comparative Feasibility Study
https://doi.org/10.1371/journal.pone.0052324	Hezel et al.	2012	No	No	No	Yes	NR	High	Exploratory Feasibility Study
https://doi.org/10.4329/wjr.v9.i2.79	Pruzan et al.	2017	No	Yes	No	Partial	NR	Moderate	Comparative Feasibility Study
https://doi.org/10.1002/mrm.24856	Meloni et al.	2013	Yes	Yes	Partial	Partial	NR	Moderate	Comparative Feasibility Study
https://doi.org/10.1016/j.ejrad.2011.08.002	Gräßl et al.	2013	Yes	No	No	Yes	Yes	High	Exploratory Feasibility Study
https://doi.org/10.1186/1532-429X-15-S1-W2	Graessl et al.	2013	No	No	No	Yes	No	Moderate	Exploratory Feasibility Study
https://doi.org/10.1002/mrm.25512	Schmitter et al.	2014	No	No	No	Yes	NR	High	Exploratory Feasibility Study
https://doi.org/10.1002/jmri.22451	Dieringer et al.	2011	No	No	No	Yes	No	High	Exploratory Feasibility Study
https://doi.org/10.1002/mrm.28822	Ankenbrand et al.	2021	Yes	Yes	Partial	Yes	Partial	High	Comparative Feasibility Study
https://doi.org/10.1002/mrm.26357	Clarke et al.	2016	Yes	Yes	No	Yes	NR	High	Comparative Feasibility Study
https://doi.org/10.1371/journal.pone.0229933	Bashir et al.	2020	No	No	No	Yes	NR	High	Exploratory Feasibility Study
https://doi.org/10.1002/mrm.27703	Lott et al.	2019	No	Yes	No	Partial	NR	High	Comparative Feasibility Study
https://doi.org/10.1007/s00330-012-2487-1	Winter et al.	2012	Yes	No	No	Yes	Yes	High	Exploratory Feasibility Study
https://doi.org/10.3791/55853	Stäb et al.	2019	NR	Yes	No	Yes	NR	High	Comparative Feasibility Study
https://doi.org/10.1002/mrm.24935	Schmitter et al.	2013	No	No	Partial	Yes	NR	High	Exploratory Feasibility Study
https://doi.org/10.1002/mrm.27038	Jaeschke et al.	2017	No	No	Partial	Partial	NR	High	Exploratory Feasibility Study
https://doi.org/10.4329/wjr.v12.i10.231	Ibrahim et al.	2020	Yes	Yes	Partial	Yes	No	High	Comparative Feasibility Study
https://doi.org/10.1007/s00330-010-1888-2	von Knobelsdorff-Brenkenhoff et al.	2010	No	Yes	No	Yes	Yes	High	Comparative Feasibility Study
https://doi.org/10.1002/mrm.28952	Aigner et al.	2021	Yes	No	Yes	No	Yes	High	Exploratory Feasibility Study
https://doi.org/10.1002/mrm.28423	Hock et al.	2020	Yes	No	Partial	Yes	No	High	Exploratory Feasibility Study
https://doi.org/10.1186/1532-429X-15-23	von Knobelsdorff-Brenkenhoff et al.	2013	No	Yes	Partial	Partial	No	High	Comparative Feasibility Study
https://doi.org/10.1002/mrm.25317	Hess et al.	2014	No	Yes	No	Yes	No	High	Comparative Feasibility Study
https://doi.org/10.1002/mrm.26576	Valkovic et al.	2016	No	No	Yes	Yes	No	High	Exploratory Feasibility Study
https://doi.org/10.1002/mrm.30185	Egger et al.	2024	Yes	No	No	Yes	No	High	Exploratory Feasibility Study
https://doi.org/10.1002/mrm.28885	Eigentler et al.	2021	No	No	No	Partial	NR	High	Exploratory Feasibility Study
https://doi.org/10.1002/mrm.25840	Oezerdem et al.	2015	No	No	No	Partial	Partial	High	Exploratory Feasibility Study
https://doi.org/10.3390/tomography7030029	Hamilton-Craig et al.	2021	Yes	No	No	Partial	No	Moderate	Exploratory Feasibility Study
https://doi.org/10.1371/journal.pone.0148066	Prothmann et al.	2016	Yes	Yes	No	Partial	No	Moderate	Comparative Feasibility Study
https://doi.org/10.1038/s41598-018-22439-x	Huelnhagen et al.	2018	Yes	Yes	No	Partial	No	High	Comparative Feasibility Study
https://doi.org/10.1002/jmri.70130	Hickstein et al.	2025	Yes	Yes	Partial	Partial	Yes	High	Comparative Feasibility Study
https://doi.org/10.1097/RLI.0b013e3181b4c15e	Frauenrath et al.	2009	Yes	Yes	No	Partial	NR	High	Comparative Feasibility Study
https://doi.org/10.1186/1532-429X-12-67	Frauenrath et al.	2010	No	No	No	Partial	Yes	High	Exploratory Feasibility Study
https://doi.org/10.1371/journal.pone.0086274	Johst et al.	2014	Yes	No	No	Yes	No	High	Exploratory Feasibility Study
https://doi.org/10.1097/RLI.0000000000000047	Bizino et al.	2014	Yes	No	No	Yes	No	High	Exploratory Feasibility Study
https://doi.org/10.1097/RLI.0000000000000044	Fischer et al.	2014	No	Yes	No	Yes	Yes	High	Comparative Feasibility Study
https://doi.org/10.1002/mrm.26005	Clarke et al.	2016	No	No	Yes	No	No	High	Exploratory Feasibility Study
https://doi.org/10.1002/mrm.26180	Schmitter et al.	2016	No	No	No	Yes	NR	High	Exploratory Feasibility Study
